# Supplementary material for: Effect of heterozygous deletions on phenotypic changes and dosage compensation in Arabidopsis thaliana
Source: Sci Rep. 2025 May 13;15:14284. doi: 10.1038/s41598-025-98141-6 (PMC12075518; doi:10.1038/s41598-025-98141-6)
Supplement: Supplementary file 1 — Supplementary Material 1 [file 41598_2025_98141_MOESM1_ESM.xlsx]

## Sheet: Table_S1
Table S1 Primers used for deletion detection in this study
Name	Sequence
Ar-11-N1_F3	5' -TCCATGAGTAAACCGGCCAC- 3'
Ar-11-N1_R2	5' -TACCTTGAGGCGTTCGCTTATC- 3'
Ar-11-N1_DR4	5' -TGGACTTGTTCGGTCGAGAA- 3'
Ar-33-pg1_F1	5' -AGATTTGCACGCTCCAACTT- 3'
Ar-33-pg1_R1	5' -GCTAGCCCACACAACATCCT- 3'
Ar-33-pg1_DR1	5' -CCCGTCCTTCCATCTTATCTC- 3'
Ar-47-N1_F1	5' -CATGCAGAAGCTTGGGATTT- 3'
Ar-47-N1_R1	5' -CACCATAGACGGAGGGAGAA- 3'
Ar-47-N1_DR1	5' -TGAGTGGATGATGTGTTTTAGC- 3'
Ar-47-N1_InVF	5' -TGGGGTTTGGATAAAACTCG- 3'
Ar-47-N1_NdR	5' -TGGAGAGTGTTACGGCCTTC- 3'
Ar-50-pg1_F1	5' -CTTAACATCCACATCGGGCT- 3'
Ar-50-pg1_R1	5' -CGGAAAGACTCCCACTCAAA- 3'
Ar-50-pg1_DR1	5' -CCCGAGATCTTGTTCCTCAA- 3'
Ar-57-as4_F1	5' -CATGTGCTTCTCGTCTCTCG- 3'
Ar-57-as4_R1	5' -CATGCTAGCCTTGCTGGTAG- 3'
Ar-57-as4_DR1	5' -TGTCAATCAAAAACCAAACGA- 3'
Ar-58-as6_F1	5' -TCGCGTAAACCATAACCCTA- 3'
Ar-58-as6_R1	5' -ATAAGAGAGGAGAAAAACGATGAG- 3'
Ar-58-as6_DR4	5' -TACATGTTTAAAGATCCGGGAC- 3'
Ar-70-N2_F2	5' -AATTGGTATGCCCGAATTTTT- 3'
Ar-70-N2_R2	5' -AAACCATGCAAACCCTTTTT- 3'
Ar-70-N2_DR5	5' -TCAAGTCATATTCGACTCCAAAA- 3'
Ar-94-as1_F1	5' -CGATTCATCTCTCGCACTTG- 3'
Ar-94-as1_R1	5' -TCCATTGTTCGTGAAACAGC- 3'
Ar-94-as1_DR1	5' -AAATCTTCATGTTGAAGCCAAA- 3'
Ar-443-as1(1)_F1	5' -AATATGCCCTGCATCACTCT- 3'
Ar-443-as1(1)_R1	5' -TTTTCACCAACATCGAAATG- 3'
Ar-443-as1(1)_DR1	5' -AGATTGAGCTACTCTTGCATCA- 3'
C100-23-N2_F1	5' -CATTGACCAGAGTTGTTCAGGA- 3'
C100-23-N2_R1	5' -TTCCAAGTACCTTTTCATTTCCA- 3'
C100-23-N2_DR1	5' -ATAACAATTCGCCGCCTAGA- 3'
C100-23-N2_InVF	5' -GCAGCCGTCCTAACCACTAT- 3'
C100-23-N2_NdR	5' -AACCGTAACCCCACTGTAACC- 3'
C200-56-as4_F1	5' -GAACAGAGGGGTGGTTGATT- 3'
C200-56-as4_R1	5' -ACACATCTGAATGTCCACCC- 3'
C200-56-as4_DR1	5' -ATGACTGATGCGAGGTGACT- 3'
C30-144-as3_F1	5' -TTCCAAACAAAATATCCCGCCA- 3'
C30-144-as3_R1	5' -CACCCCTTCCTTTGAACAGA- 3'
C30-144-as3_DR1	5' -TGCCAGACTGAGAGAGTTGC- 3'

## Sheet: Table_S2
Table S2 Deletion mutations analyzed in this study.
Line	Chromo- some	Start position (bp)	End position (bp)	Deletion size (bp)	Number of deleted gene	Reference	Accession No.	Fresh weight (g) mean	sd	p-value KS test	F test	Welch's t-test	Bolting day mean	sd	Wilcoxon's test
Ar-11-N1	5	15036948	15170720	133773	22	Ishi et al. 2024	DRA013459	0.101	0.021	0.7648	0.1073	0.001	22.308	1.797	0.5926
Ar-33-pg1	5	12621533	13561538	940006	45	Sanjaya et al. 2021	DRA011751	0.045	0.022	0.948	0.1027	0.6862	20.692	1.653	0.1702
Ar-47-N1	3	16980794	17226677	245884	58	Ishi et al. 2024	DRA013459	0.03	0.016	0.8549	0.3378	0.0327	19.375	1.061	0.0089
Ar-50-pg1	5	12578194	13032663	454470	16	This study	DRA018377	0.077	0.018	0.9573	0.2094	0.0116	20.773	3.804	0.0162
Ar-57-as4	2	9483679	9534538	50860	14	Kazama et al. 2017	DRA005453	0.054	0.028	0.9871	0.0332	0.6859	22.385	3.097	0.6531
Ar-58-as6	5	10068563	10544692	476130	39	Kazama et al. 2017	DRA005454	0.055	0.013	0.8164	0.5723	0.4116	21.125	1.784	0.3387
Ar-70-N2	1	13057211	15084979	2027769	92	Ishi et al. 2024	DRA013459	0.041	0.019	0.984	0.1584	0.3526	25.111	2.088	0.0036
Ar-94-as1	1	23422006	23494138	72133	23	Ishi et al. 2024	DRA005462	0.081	0.008	0.9519	0.6408	0.0001	23	1.528	0.3071
Ar-443-as1(1)	3	11761164	12363310	602147	34	Hirano et al. 2015	DRA002451	0.035	0.009	0.9504	0.7633	0.0209	26.077	2.842	0.0008
C100-23-N2	3	10377094	10419440	42347	8	Ishi et al. 2024	DRA013459	0.09	0.012	0.8337	0.7725	0.0001	23.375	1.847	0.2012
C200-56-as3	3	11390812	12570716	1179905	69	This study	DRA018377	0.037	0.01	0.8263	0.8648	0.0455	19.125	2.85	0.0199
C30-144-as3	3	11316869	12608684	1291816	76	This study	DRA018377	0.111	0.032	0.8972	0.0134	0.0007	20	1.915	0.0207
Col-0	-	-	-	-	0	-	-	0.049	0.01	0.9473	1	1	21.9	1.969	1

## Sheet: Table_S3
Table S3 Deleted genes in Ar-11-N1.
				14 day		leaf		bud
Locus	Common name	TF classification	Short description	Fold change	FDR	Fold change	FDR	Fold change	FDR
AT5G37800	RSL1, ATRSL1, bHLH086	bHLH	RHD SIX-LIKE 1	N.E.	N.E.	N.E.	N.E.	N.E.	N.E.
AT5G37810	NIP4%3B1, NIP4;1, NLM4		NOD26-like intrinsic protein 4;1	N.E.	N.E.	N.E.	N.E.	0.879	0.963
AT5G37820	NIP4%3B2, NIP4;2, NLM5		NOD26-like intrinsic protein 4;2	N.E.	N.E.	N.E.	N.E.	N.E.	N.E.
AT5G37830	OXP1		oxoprolinase 1	1.295	0.786	0.938	1	1.268	0.571
AT5G37840			plastid movement impaired protein	N.E.	N.E.	N.E.	N.E.	N.E.	N.E.
AT5G37850	SOS4, ATSOS4		pfkB-like carbohydrate kinase family protein	1.081	1	1.34	0.808	0.775	0.776
AT5G37860			Heavy metal transport/detoxification superfamily protein	N.E.	N.E.	N.E.	N.E.	N.E.	N.E.
AT5G37870			Protein with RING/U-box and TRAF-like domains	N.E.	N.E.	N.E.	N.E.	0.857	1
AT5G37890	AtSINAL7		Protein with RING/U-box and TRAF-like domains	0.754	0.921	1.193	1	0.967	1
AT5G37900			TRAF-like superfamily protein	N.E.	N.E.	N.E.	N.E.	N.E.	N.E.
AT5G37910			Protein with RING/U-box and TRAF-like domains	N.E.	N.E.	N.E.	N.E.	N.E.	N.E.
AT5G37920			Family of unknown function (DUF577)	N.E.	N.E.	N.E.	N.E.	0.447	0.993
AT5G37930			Protein with RING/U-box and TRAF-like domains	1.33	0.969	2.675	0.127	1.317	0.865
AT5G37940			Zinc-binding dehydrogenase family protein	N.E.	N.E.	N.E.	N.E.	N.E.	N.E.
AT5G37950			UDP-Glycosyltransferase superfamily protein	N.E.	N.E.	N.E.	N.E.	N.E.	N.E.
AT5G37960			GroES-like family protein	N.E.	N.E.	N.E.	N.E.	N.E.	N.E.
AT5G37970			S-adenosyl-L-methionine-dependent methyltransferases superfamily protein	N.E.	N.E.	N.E.	N.E.	N.E.	N.E.
AT5G37980			Zinc-binding dehydrogenase family protein	N.E.	N.E.	N.E.	N.E.	0.782	1
AT5G37990	CIMT1		S-adenosyl-L-methionine-dependent methyltransferases superfamily protein	0.53	0.872	N.E.	N.E.	N.E.	N.E.
AT5G38000			Zinc-binding dehydrogenase family protein	1.114	1	N.E.	N.E.	0.315	0.966
AT5G38010			UDP-Glycosyltransferase superfamily protein	N.E.	N.E.	N.E.	N.E.	0.41	0.809
AT5G38020			S-adenosyl-L-methionine-dependent methyltransferases superfamily protein	1.31	1	N.E.	N.E.	N.E.	N.E.
Not Expressed, N.E.
Differentiall expressed genes were called with the glmQLFTest function of the R package edgeR (version 3.40.2; Robinson et al., 2010) compared with Col-0.

## Sheet: Table_S4
Table S4 Deleted genes in Ar-33-pg1.
				14 day		leaf		bud
Locus	Common name	TF classification	Short description	Fold change	FDR	Fold change	FDR	Fold change	FDR
AT5G33390			glycine-rich protein	N.E.	N.E.	N.E.	N.E.	N.E.	N.E.
AT5G33393			hypothetical protein	N.E.	N.E.	N.E.	N.E.	N.E.	N.E.
AT5G33406			hAT dimerisation domain-containing protein transposase-related	N.E.	N.E.	N.E.	N.E.	N.E.	N.E.
AT5G33421			unknown protein	N.E.	N.E.	N.E.	N.E.	N.E.	N.E.
AT5G33806			hypothetical protein	N.E.	N.E.	N.E.	N.E.	N.E.	N.E.
AT5G33898			Protein of unknown function (DUF3287)	N.E.	N.E.	N.E.	N.E.	N.E.	N.E.
AT5G34581			hydroxyproline-rich glycoprotein family protein	N.E.	N.E.	N.E.	N.E.	N.E.	N.E.
AT5G34780			Thiamin diphosphate-binding fold (THDP-binding) superfamily protein	N.E.	N.E.	N.E.	N.E.	N.E.	N.E.
AT5G34828			Plant thionin family protein	N.E.	N.E.	N.E.	N.E.	N.E.	N.E.
AT5G34829			transmembrane protein	N.E.	N.E.	N.E.	N.E.	N.E.	N.E.
AT5G34830			hypothetical protein	N.E.	N.E.	N.E.	N.E.	N.E.	N.E.
AT5G34850	PAP26, ATPAP26		purple acid phosphatase 26	0.581	0.29	0.604	0.298	0.658	0.13
AT5G34869			hypothetical protein	N.E.	N.E.	N.E.	N.E.	N.E.	N.E.
AT5G34870			zinc knuckle (CCHC-type) family protein	N.E.	N.E.	N.E.	N.E.	N.E.	N.E.
AT5G34881			Protein of unknown function (DUF784)	N.E.	N.E.	N.E.	N.E.	N.E.	N.E.
AT5G34882			Protein of unknown function (DUF784)	N.E.	N.E.	N.E.	N.E.	N.E.	N.E.
AT5G34883			Protein of unknown function (DUF784)	N.E.	N.E.	N.E.	N.E.	N.E.	N.E.
AT5G34885			Protein of unknown function (DUF784)	N.E.	N.E.	N.E.	N.E.	N.E.	N.E.
AT5G34887			Protein of unknown function (DUF784)	N.E.	N.E.	N.E.	N.E.	N.E.	N.E.
AT5G34905			Protein of unknown function (DUF784)	N.E.	N.E.	N.E.	N.E.	0.475	1
AT5G34908			Protein of unknown function (DUF784)	N.E.	N.E.	N.E.	N.E.	N.E.	N.E.
AT5G34930			arogenate dehydrogenase	0.523	0.977	N.E.	N.E.	0.111	0.307
AT5G34940	GUS3, ATGUS3		glucuronidase 3	1.373	1	1.464	1	0.898	1
AT5G35050			Domain of unknown function (DUF1985)	N.E.	N.E.	N.E.	N.E.	N.E.	N.E.
AT5G35066			unknown protein	N.E.	N.E.	N.E.	N.E.	N.E.	N.E.
AT5G35069			hypothetical protein	N.E.	N.E.	N.E.	N.E.	N.E.	N.E.
AT5G35080	OS9, AtOS9		ER lectin-like protein; OS9	0.497	0.445	0.97	1	0.497	0.269
AT5G35090			hypothetical protein	N.E.	N.E.	1.641	1	0.218	0.00638
AT5G35100			Cyclophilin-like peptidyl-prolyl cis-trans isomerase family protein	0.527	0.106	0.488	0.106	0.487	0.00928
AT5G35110			hypothetical protein	N.E.	N.E.	1.131	1	0.055	2.09e-05
AT5G35120			MADS-box family protein	N.E.	N.E.	N.E.	N.E.	N.E.	N.E.
AT5G35160	TMN11		Endomembrane protein 70 protein family	0.772	0.896	0.635	0.556	0.381	0.000495
AT5G35170			adenylate kinase family protein	0.512	0.169	0.473	0.0185	0.405	4.56e-06
AT5G35180			Protein of unknown function (DUF1336)	0.522	0.298	0.8	0.997	0.343	4.31e-06
AT5G35190	EXT13		proline-rich extensin-like family protein	N.E.	N.E.	N.E.	N.E.	N.E.	N.E.
AT5G35195			Defensin-like (DEFL) family protein	N.E.	N.E.	N.E.	N.E.	N.E.	N.E.
AT5G35200	PICALM3		ENTH/ANTH/VHS superfamily protein	0.806	0.961	0.642	0.665	0.571	0.0477
AT5G35210	PTM		metalloendopeptidases;zinc ion binding;DNA binding	0.629	0.468	0.7	0.754	0.622	0.0975
AT5G35220	EGY1, AMOS1		Peptidase M50 family protein	0.774	0.913	0.468	0.142	0.585	0.282
AT5G35230			hypothetical protein	N.E.	N.E.	N.E.	N.E.	N.E.	N.E.
AT5G35290			unknown protein	N.E.	N.E.	N.E.	N.E.	N.E.	N.E.
AT5G35300			hypothetical protein	N.E.	N.E.	N.E.	N.E.	N.E.	N.E.
AT5G35320			DBH-like monooxygenase	1.05	1	0.754	1	0.342	0.0952
AT5G35330	MBD02, MBD2, ATMBD2		methyl-CPG-binding domain protein 02	0.552	0.171	0.872	1	0.431	0.0266
AT5G35338	MBD12		methyl-CPG-binding domain 12	N.E.	N.E.	N.E.	N.E.	N.E.	N.E.
Not Expressed, N.E.
Differentiall expressed genes were called with the glmQLFTest function of the R package edgeR (version 3.40.2; Robinson et al., 2010) compared with Col-0.

## Sheet: Table_S5
Table S5 Deleted genes in Ar-47-N1.
				14 day		leaf		bud
Locus	Common name	TF classification	Short description	Fold change	FDR	Fold change	FDR	Fold change	FDR
AT3G46220			E3 UFM1-protein ligase-like protein	0.386	0.144	0.954	1	0.622	0.547
AT3G46230	HSP17.4, ATHSP17.4		heat shock protein 17.4	N.E.	N.E.	0.225	0.269	1.476	1
AT3G46240			ER protein carbohydrate-binding protein	N.E.	N.E.	N.E.	N.E.	N.E.	N.E.
AT3G46260			protein kinase-related	N.E.	N.E.	N.E.	N.E.	N.E.	N.E.
AT3G46270			receptor protein kinase-related	N.E.	N.E.	N.E.	N.E.	0.144	0.965
AT3G46280			protein kinase-related	5.207	0.795	N.E.	N.E.	N.E.	N.E.
AT3G46290	HERK1		hercules receptor kinase 1	0.609	0.612	0.61	0.0532	1.162	0.961
AT3G46300			hypothetical protein	N.E.	N.E.	0.211	0.59	0.718	1
AT3G46310			hypothetical protein	N.E.	N.E.	N.E.	N.E.	0.183	0.965
AT3G46320	HF01, Histone H4		Histone superfamily protein	0.58	0.328	0.658	0.313	0.672	0.462
AT3G46330	MEE39		Leucine-rich repeat protein kinase family protein	N.E.	N.E.	N.E.	N.E.	N.E.	N.E.
AT3G46340			Leucine-rich repeat protein kinase family protein	N.E.	N.E.	N.E.	N.E.	N.E.	N.E.
AT3G46350			Leucine-rich repeat protein kinase family protein	N.E.	N.E.	N.E.	N.E.	N.E.	N.E.
AT3G46360			transmembrane protein	N.E.	N.E.	N.E.	N.E.	N.E.	N.E.
AT3G46370			Leucine-rich repeat protein kinase family protein	0.066	0.0366	N.E.	N.E.	0.344	0.896
AT3G46380			hypothetical protein	N.E.	N.E.	N.E.	N.E.	N.E.	N.E.
AT3G46390			NAC domain protein	N.E.	N.E.	N.E.	N.E.	N.E.	N.E.
AT3G46400			Leucine-rich repeat protein kinase family protein	N.E.	N.E.	N.E.	N.E.	N.E.	N.E.
AT3G46410			Protein kinase superfamily protein	N.E.	N.E.	N.E.	N.E.	N.E.	N.E.
AT3G46420			Leucine-rich repeat protein kinase family protein	N.E.	N.E.	N.E.	N.E.	N.E.	N.E.
AT3G46430			ATP synthase	0.533	0.235	0.455	0.0114	0.56	0.13
AT3G46440	UXS5		UDP-XYL synthase 5	1.173	1	0.246	0.00139	0.506	0.219
AT3G46450			SEC14 cytosolic factor family protein/phosphoglyceride transfer family protein	0.991	1	0.357	0.000252	0.722	0.591
AT3G46460	UBC13		ubiquitin-conjugating enzyme 13	0.509	0.545	0.538	0.316	0.521	0.361
AT3G46470			RNA-binding (RRM/RBD/RNP motifs) family protein	N.E.	N.E.	N.E.	N.E.	N.E.	N.E.
AT3G46480			2-oxoglutarate (2OG) and Fe(II)-dependent oxygenase superfamily protein	N.E.	N.E.	N.E.	N.E.	N.E.	N.E.
AT3G46490			2-oxoglutarate (2OG) and Fe(II)-dependent oxygenase superfamily protein	0.474	0.771	N.E.	N.E.	N.E.	N.E.
AT3G46500			2-oxoglutarate (2OG) and Fe(II)-dependent oxygenase superfamily protein	N.E.	N.E.	N.E.	N.E.	N.E.	N.E.
AT3G46510	PUB13, ATPUB13		plant U-box 13	0.602	0.454	0.401	0.000105	0.686	0.538
AT3G46520	ACT12		actin-12	N.E.	N.E.	0.203	0.549	0.493	0.335
AT3G46530	RPP13, CNL28		NB-ARC domain-containing disease resistance protein	0.685	0.66	0.265	7.02e-09	0.566	0.323
AT3G46540			ENTH/VHS family protein	0.427	0.0484	0.331	1.43e-05	0.982	1
AT3G46550	SOS5, FLA4		Fasciclin-like arabinogalactan family protein	0.654	0.498	0.278	2.05e-06	0.482	0.217
AT3G46560	AtTIM9, TIM9,EMB2474		Tim10/DDP family zinc finger protein	0.615	0.39	0.384	0.000458	0.577	0.0943
AT3G46570			Glycosyl hydrolase superfamily protein	N.E.	N.E.	N.E.	N.E.	N.E.	N.E.
AT3G46580	MBD5, MBD05, MDB5, MDB05, ATMBD5		methyl-CPG-binding domain protein 5	0.648	0.843	0.355	0.0911	0.893	1
AT3G46590	TRFL1, ATTRP2		TRF-like 1	0.538	0.137	0.836	0.619	0.721	0.666
AT3G46600		GRAS	GRAS family transcription factor	0.585	0.304	0.791	0.678	1.442	0.92
AT3G46610	LPE1		Pentatricopeptide repeat (PPR-like) superfamily protein	0.556	0.273	0.569	0.0581	0.698	0.718
AT3G46613	RTFL4, DVL15		ROTUNDIFOLIA like 4	N.E.	N.E.	N.E.	N.E.	N.E.	N.E.
AT3G46616			hypothetical protein	N.E.	N.E.	N.E.	N.E.	0.493	1
AT3G46620	RDUF1, AtRDUF1		zinc finger (C3HC4-type RING finger) family protein	0.759	0.895	0.109	8.99e-21	0.625	0.778
AT3G46630			Protein of unknown function (DUF3223)	0.672	0.835	0.41	0.00299	0.886	1
AT3G46640	PCL1, LUX	GARP	Homeodomain-like superfamily protein	3.505	0.00182	0.617	0.0558	0.588	0.448
AT3G46650			UDP-Glycosyltransferase superfamily protein	0.252	0.22	0.496	0.829	0.73	1
AT3G46660	UGT76E12		UDP-glucosyl transferase 76E12	N.E.	N.E.	N.E.	N.E.	1.485	1
AT3G46666			hypothetical protein	N.E.	N.E.	N.E.	N.E.	N.E.	N.E.
AT3G46670	UGT76E11		UDP-glucosyl transferase 76E11	0.6	0.833	0.282	0.00292	0.579	0.78
AT3G46680			UDP-Glycosyltransferase superfamily protein	N.E.	N.E.	N.E.	N.E.	N.E.	N.E.
AT3G46690			UDP-Glycosyltransferase superfamily protein	N.E.	N.E.	N.E.	N.E.	N.E.	N.E.
AT3G46700			UDP-Glycosyltransferase superfamily protein	N.E.	N.E.	N.E.	N.E.	N.E.	N.E.
AT3G46710	CNL29		NB-ARC domain-containing disease resistance protein	N.E.	N.E.	N.E.	N.E.	N.E.	N.E.
AT3G46720			UDP-Glycosyltransferase superfamily protein	N.E.	N.E.	N.E.	N.E.	N.E.	N.E.
AT3G46730	CNL30		NB-ARC domain-containing disease resistance protein	N.E.	N.E.	N.E.	N.E.	N.E.	N.E.
AT3G46740	TOC75-III, MAR1		translocon at the outer envelope membrane of chloroplasts 75-III	0.614	0.365	0.279	3.72e-08	0.571	0.103
AT3G46750			low-temperature-induced protein	N.E.	N.E.	N.E.	N.E.	0.536	0.469
AT3G46760	LecRK-S.3		Protein kinase superfamily protein	N.E.	N.E.	N.E.	N.E.	N.E.	N.E.
AT3G46770	REM22	B3	AP2/B3-like transcriptional factor family protein	N.E.	N.E.	0.383	1	0.392	0.0853
Not Expressed, N.E.
Differentiall expressed genes were called with the glmQLFTest function of the R package edgeR (version 3.40.2; Robinson et al., 2010) compared with Col-0.

## Sheet: Table_S6
Table S6 Deleted genes in Ar-50-pg1.
				14 day		leaf		bud
Locus	Common name	TF classification	Short description	Fold change	FDR	Fold change	FDR	Fold change	FDR
AT5G33320	NOX1, CUE1, ARAPPT		Glucose-6-phosphate/phosphate translocator-related	0.51	0.201	1.117	1	0.884	0.832
AT5G33330			Polynucleotidyl transferase, ribonuclease H-like superfamily protein	N.E.	N.E.	N.E.	N.E.	N.E.	N.E.
AT5G33340	CDR1		Eukaryotic aspartyl protease family protein	N.E.	N.E.	N.E.	N.E.	N.E.	N.E.
AT5G33355			Defensin-like (DEFL) family protein	N.E.	N.E.	N.E.	N.E.	N.E.	N.E.
AT5G33370	CUS2		GDSL-like Lipase/Acylhydrolase superfamily protein	2.544	0.538	0.419	0.647	0.564	0.0449
AT5G33390			glycine-rich protein	N.E.	N.E.	N.E.	N.E.	N.E.	N.E.
AT5G33393			hypothetical protein	N.E.	N.E.	N.E.	N.E.	N.E.	N.E.
AT5G33406			hAT dimerisation domain-containing protein/transposase-related	N.E.	N.E.	N.E.	N.E.	N.E.	N.E.
AT5G33421			unknown protein	N.E.	N.E.	N.E.	N.E.	N.E.	N.E.
AT5G33806			hypothetical protein	N.E.	N.E.	N.E.	N.E.	N.E.	N.E.
AT5G33898			Protein of unknown function (DUF3287)	N.E.	N.E.	N.E.	N.E.	N.E.	N.E.
AT5G34581			hydroxyproline-rich glycoprotein family protein	N.E.	N.E.	N.E.	N.E.	N.E.	N.E.
AT5G34780			Thiamin diphosphate-binding fold (THDP-binding) superfamily protein	N.E.	N.E.	N.E.	N.E.	N.E.	N.E.
AT5G34828			Plant thionin family protein	N.E.	N.E.	N.E.	N.E.	N.E.	N.E.
AT5G34829			transmembrane protein	N.E.	N.E.	N.E.	N.E.	N.E.	N.E.
AT5G34830			hypothetical protein	N.E.	N.E.	N.E.	N.E.	N.E.	N.E.
Not Expressed, N.E.
Differentiall expressed genes were called with the glmQLFTest function of the R package edgeR (version 3.40.2; Robinson et al., 2010) compared with Col-0.

## Sheet: Table_S7
Table S7 Deleted genes in Ar-57-as4.
				14 day		leaf		bud
Locus	Common name	TF classification	Short description	Fold change	FDR	Fold change	FDR	Fold change	FDR
AT2G22330	CYP79B3		cytochrome P450, family 79, subfamily B, polypeptide 3	0.819	0.968	2.216	0.224	0.531	0.598
AT2G22340			transmembrane protein	N.E.	N.E.	0.154	0.903	0.302	0.0759
AT2G22345			Cysteine-rich protein	N.E.	N.E.	N.E.	N.E.	N.E.	N.E.
AT2G22360	DJA6		DNAJ heat shock family protein	0.718	0.711	0.422	0.00593	0.524	0.00883
AT2G22370	Med18		mediator of RNA polymerase II transcription subunit	0.538	0.629	0.448	0.165	0.725	0.584
AT2G22400	AtTRM4b		S-adenosyl-L-methionine-dependent methyltransferases superfamily protein	0.516	0.0141	0.8	0.75	0.668	0.0327
AT2G22410	SLO1		SLOW GROWTH 1	N.E.	N.E.	0.316	0.672	0.306	0.171
AT2G22420	PRX17		Peroxidase superfamily protein	0.952	1	2.273	0.354	0.585	0.00474
AT2G22425			Microsomal signal peptidase 12 kDa subunit (SPC12)	0.627	0.128	0.4	0.00741	0.457	1.57e-05
AT2G22426			hypothetical protein	N.E.	N.E.	N.E.	N.E.	N.E.	N.E.
AT2G22430	HB6, ATHB6		homeobox protein 6	0.754	0.581	0.618	0.337	0.476	5.57e-06
AT2G22440			non-LTR retroelement reverse transcriptase	N.E.	N.E.	N.E.	N.E.	N.E.	N.E.
AT2G22450	RIBA2, AtRIBA2		riboflavin biosynthesis protein, putative	0.63	0.526	0.61	0.293	0.434	1.93e-05
AT2G22460			Protein of unknown function, DUF617	N.E.	N.E.	N.E.	N.E.	N.E.	N.E.
Not Expressed, N.E.
Differentiall expressed genes were called with the glmQLFTest function of the R package edgeR (version 3.40.2; Robinson et al., 2010) compared with Col-0.

## Sheet: Table_S8
Table S8 Deleted genes in Ar-58-as6.
				14 day		leaf		bud
Locus	Common name	TF classification	Short description	Fold change	FDR	Fold change	FDR	Fold change	FDR
AT5G28060	RPS24B		Ribosomal protein S24e family protein	0.752	0.728	0.843	0.978	0.667	0.476
AT5G28070			unknown protein	N.E.	N.E.	N.E.	N.E.	N.E.	N.E.
AT5G28080	AtWNK9, WNK9		Protein kinase superfamily protein	N.E.	N.E.	N.E.	N.E.	N.E.	N.E.
AT5G28090			hypothetical protein	N.E.	N.E.	N.E.	N.E.	N.E.	N.E.
AT5G28150			Plant protein of unknown function (DUF868)	0.737	0.983	0.237	0.0119	0.346	0.0593
AT5G28160			Galactose oxidase/kelch repeat superfamily protein	N.E.	N.E.	N.E.	N.E.	N.E.	N.E.
AT5G28180			Galactose oxidase/kelch repeat superfamily protein	N.E.	N.E.	N.E.	N.E.	N.E.	N.E.
AT5G28190			transmembrane protein	N.E.	N.E.	N.E.	N.E.	N.E.	N.E.
AT5G28210			mRNA capping enzyme family protein	N.E.	N.E.	N.E.	N.E.	N.E.	N.E.
AT5G28220			Protein prenylyltransferase superfamily protein	2.222	0.587	0.279	0.321	0.59	0.723
AT5G28235			Ulp1 protease family protein	N.E.	N.E.	N.E.	N.E.	N.E.	N.E.
AT5G28237			Pyridoxal-5'-phosphate-dependent enzyme family protein	N.E.	N.E.	N.E.	N.E.	0.259	0.0485
AT5G28288			Defensin-like (DEFL) family protein	N.E.	N.E.	N.E.	N.E.	N.E.	N.E.
AT5G28290	NEK3, ATNEK3		NIMA-related kinase 3	0.834	1	0.134	0.247	1.052	1
AT5G28295			hypothetical protein	N.E.	N.E.	N.E.	N.E.	N.E.	N.E.
AT5G28300	AtGT2L	Trihelix	Duplicated homeodomain-like superfamily protein	0.671	0.53	0.239	7.12e-07	0.657	0.382
AT5G28310			NAD(P)-binding Rossmann-fold superfamily protein	N.E.	N.E.	N.E.	N.E.	N.E.	N.E.
AT5G28320			embryo defective protein	0.262	0.765	1.236	1	0.395	0.696
AT5G28340			Tetratricopeptide repeat (TPR)-like superfamily protein	N.E.	N.E.	N.E.	N.E.	N.E.	N.E.
AT5G28350			Quinoprotein amine dehydrogenase, beta chain-like; RIC1-like guanyl-nucleotide exchange factor	1.519	0.732	0.286	0.0102	0.878	1
AT5G28370			Pentatricopeptide repeat (PPR) superfamily protein	N.E.	N.E.	N.E.	N.E.	N.E.	N.E.
AT5G28380			Tetratricopeptide repeat (TPR)-like superfamily protein	N.E.	N.E.	N.E.	N.E.	N.E.	N.E.
AT5G28390			RNA-binding (RRM/RBD/RNP motifs) family protein	0.915	1	0.12	0.427	1.421	1
AT5G28400			embryo defective protein	1.423	1	N.E.	N.E.	0.114	0.278
AT5G28410			hypothetical protein	N.E.	N.E.	N.E.	N.E.	N.E.	N.E.
AT5G28420			Pentatricopeptide repeat (PPR) superfamily protein	N.E.	N.E.	N.E.	N.E.	N.E.	N.E.
AT5G28442			quinoprotein amine dehydrogenase, beta chain-like; RIC1-like guanyl-nucleotide exchange factor	0.559	0.983	0.6	1	0.496	0.68
AT5G28450			Chlorophyll A-B binding family protein	N.E.	N.E.	N.E.	N.E.	N.E.	N.E.
AT5G28460			Pentatricopeptide repeat (PPR) superfamily protein	N.E.	N.E.	N.E.	N.E.	N.E.	N.E.
AT5G28463			transmembrane protein	N.E.	N.E.	N.E.	N.E.	N.E.	N.E.
AT5G28465			unknown protein	N.E.	N.E.	N.E.	N.E.	N.E.	N.E.
AT5G28470			Major facilitator superfamily protein	N.E.	N.E.	N.E.	N.E.	0.431	0.0581
AT5G28490	LSH1,OBO2		Protein of unknown function (DUF640)	0.315	0.402	0.953	1	2.368	0.377
AT5G28491			hypothetical protein	0.258	0.983	N.E.	N.E.	N.E.	N.E.
AT5G28500			rubisco accumulation factor-like protein	0.68	0.547	0.309	6.87e-05	1.159	0.973
AT5G28510	BGLU24		beta glucosidase 24	N.E.	N.E.	N.E.	N.E.	N.E.	N.E.
AT5G28520			Mannose-binding lectin superfamily protein	N.E.	N.E.	N.E.	N.E.	N.E.	N.E.
AT5G28530	FRS10	FAR1_related	FAR1-related sequence 10	1.028	1	0.13	0.427	N.E.	N.E.
AT5G28540	BIP1, MED37, Med37_5		heat shock protein 70 (Hsp 70) family protein	1.376	0.687	0.444	0.0783	0.509	0.0508
Not Expressed, N.E.
Differentiall expressed genes were called with the glmQLFTest function of the R package edgeR (version 3.40.2; Robinson et al., 2010) compared with Col-0.

## Sheet: Table_S9
Table S9 Deleted genes in Ar-70-N2.
				14 day		leaf		bud
Locus	Common name	TF classification	Short description	Fold change	FDR	Fold change	FDR	Fold change	FDR
AT1G35490		bZIP	bZIP family transcription factor	28.577	0.00119	1.319	1	0.55	0.176
AT1G35500			hypothetical protein	N.E.	N.E.	N.E.	N.E.	N.E.	N.E.
AT1G35510			O-fucosyltransferase family protein	1.249	0.998	0.567	0.677	0.921	1
AT1G35515	HOS10, MYB8	MYB	high response to osmotic stress 10	N.E.	N.E.	N.E.	N.E.	N.E.	N.E.
AT1G35516			myb-like transcription factor family protein	1.073	1	0.742	0.952	0.858	1
AT1G35520	ARF15	ARF	auxin response factor 15	N.E.	N.E.	N.E.	N.E.	N.E.	N.E.
AT1G35530	FANCM, At-FANCM		DEAD/DEAH box RNA helicase family protein	0.738	1	N.E.	N.E.	2.252	0.753
AT1G35537	AtPDFL2.1		Defensin-like (DEFL) family protein	N.E.	N.E.	N.E.	N.E.	N.E.	N.E.
AT1G35540	ARF14	ARF	auxin response factor 14	N.E.	N.E.	N.E.	N.E.	N.E.	N.E.
AT1G35550			elongation factor Tu C-terminal domain-containing protein	N.E.	N.E.	N.E.	N.E.	N.E.	N.E.
AT1G35560	AtTCP23	TCP	TCP family transcription factor	0.33	0.333	0.499	0.684	1.041	1
AT1G35580	CINV1, A/N-InvG		cytosolic invertase 1	0.626	0.499	0.681	0.75	0.761	0.813
AT1G35610			Cysteine/Histidine-rich C1 domain family protein	N.E.	N.E.	N.E.	N.E.	N.E.	N.E.
AT1G35614			hypothetical protein	N.E.	N.E.	N.E.	N.E.	N.E.	N.E.
AT1G35617			hypothetical protein	N.E.	N.E.	N.E.	N.E.	N.E.	N.E.
AT1G35620	PDIL5-2, ATPDI8, ATPDIL5-2		PDI-like 5-2	0.871	1	0.555	0.256	0.684	0.497
AT1G35625			RING/U-box superfamily protein	N.E.	N.E.	N.E.	N.E.	0.463	1
AT1G35630	RMR5		Protease-associated (PA) RING/U-box zinc finger family protein	N.E.	N.E.	N.E.	N.E.	N.E.	N.E.
AT1G35660			erythroid differentiation factor-like protein	0.549	0.926	0.694	1	0.651	0.824
AT1G35670	CDPK2, CPK11, ATCDPK2, ATCPK11		calcium-dependent protein kinase 2	0.278	0.18	0.743	0.994	0.608	0.357
AT1G35680	RPL21C		Ribosomal protein L21	0.588	0.16	0.5	0.116	1.12	1
AT1G35710			Protein kinase family protein with leucine-rich repeat domain	11.174	0.000789	0.396	0.0954	9.728	0.000192
AT1G35720	ANNAT1, AtANN1, ATOXY5		annexin 1	0.573	0.277	0.502	0.0755	0.976	1
AT1G35730	PUM9, APUM9		pumilio 9	N.E.	N.E.	N.E.	N.E.	0.205	0.996
AT1G35750	PUM10, APUM10		pumilio 10	N.E.	N.E.	N.E.	N.E.	N.E.	N.E.
AT1G35780			N-lysine methyltransferase	1.201	0.974	0.926	1	0.45	0.0522
AT1G35820			heat shock protein	N.E.	N.E.	N.E.	N.E.	N.E.	N.E.
AT1G35830			VQ motif-containing protein	N.E.	N.E.	0.631	1	0.497	0.977
AT1G35850	PUM17, APUM17		pumilio 17	N.E.	N.E.	N.E.	N.E.	N.E.	N.E.
AT1G35860	TOC75-I		translocon outer membrane complex 75-I	N.E.	N.E.	N.E.	N.E.	N.E.	N.E.
AT1G35880			hypothetical protein	N.E.	N.E.	N.E.	N.E.	N.E.	N.E.
AT1G35890			NAC (No Apical Meristem) domain transcriptional regulator superfamily protein	N.E.	N.E.	N.E.	N.E.	N.E.	N.E.
AT1G35900			unknown protein	N.E.	N.E.	N.E.	N.E.	N.E.	N.E.
AT1G35910	AtTPPD, TPPD		Haloacid dehalogenase-like hydrolase (HAD) superfamily protein	N.E.	N.E.	N.E.	N.E.	0.554	1
AT1G36000	LBD5	AS2	LOB domain-containing protein 5	N.E.	N.E.	N.E.	N.E.	N.E.	N.E.
AT1G36020			DEAD/DEAH-box RNA helicase family protein	N.E.	N.E.	N.E.	N.E.	N.E.	N.E.
AT1G36030			F-box family protein	N.E.	N.E.	N.E.	N.E.	N.E.	N.E.
AT1G36050			Endoplasmic reticulum vesicle transporter protein	0.868	1	1.037	1	0.755	0.805
AT1G36060	WIND3, TRANSLUCENT GREEN (TG)	AP2_ERF	Integrase-type DNA-binding superfamily protein	2.624	0.985	2.236	1	1.664	0.967
AT1G36070			Transducin/WD40 repeat-like superfamily protein	0.701	0.96	0.442	0.375	0.793	0.957
AT1G36078			transmembrane protein	N.E.	N.E.	N.E.	N.E.	N.E.	N.E.
AT1G36095			DNA binding	N.E.	N.E.	N.E.	N.E.	N.E.	N.E.
AT1G36100			myosin heavy chain-related	N.E.	N.E.	N.E.	N.E.	N.E.	N.E.
AT1G36150			Bifunctional inhibitor/lipid-transfer protein/seed storage 2S albumin superfamily protein	N.E.	N.E.	N.E.	N.E.	0.704	0.692
AT1G36160	ACC1, SFR3, GSD1, PAS3, GK, EMB22, AT-ACC1		acetyl-CoA carboxylase 1	1.07	1	0.778	0.988	0.985	1
AT1G36180	ACC2		acetyl-CoA carboxylase 2	0.553	0.886	0.476	0.795	1.1	1
AT1G36230			hypothetical protein	N.E.	N.E.	N.E.	N.E.	N.E.	N.E.
AT1G36240			Ribosomal protein L7Ae/L30e/S12e/Gadd45 family protein	N.E.	N.E.	N.E.	N.E.	N.E.	N.E.
AT1G36272			hypothetical protein	N.E.	N.E.	N.E.	N.E.	N.E.	N.E.
AT1G36280			L-Aspartase-like family protein	1.492	0.824	0.709	0.904	0.872	1
AT1G36310	AtTRM9		S-adenosyl-L-methionine-dependent methyltransferases superfamily protein	1.6	0.726	0.682	0.973	1.008	1
AT1G36320			hypothetical protein	0.634	0.626	0.469	0.0967	0.94	1
AT1G36340	UBC31		ubiquitin-conjugating enzyme 31	N.E.	N.E.	N.E.	N.E.	0.168	0.834
AT1G36370	MSA1, SHM7		serine hydroxymethyltransferase 7	0.75	0.824	0.823	1	0.78	0.9
AT1G36380			transmembrane protein	0.982	1	0.547	0.331	0.994	1
AT1G36390	CGE2		Co-chaperone GrpE family protein	0.769	0.891	0.459	0.0914	0.835	0.977
AT1G36510			Nucleic acid-binding proteins superfamily	N.E.	N.E.	N.E.	N.E.	N.E.	N.E.
AT1G36580			hypothetical protein	N.E.	N.E.	N.E.	N.E.	N.E.	N.E.
AT1G36622			transmembrane protein	4.253	0.656	0.433	0.94	N.E.	N.E.
AT1G36640			transmembrane protein	N.E.	N.E.	N.E.	N.E.	N.E.	N.E.
AT1G36675			glycine-rich protein	N.E.	N.E.	N.E.	N.E.	N.E.	N.E.
AT1G36730			Translation initiation factor IF2/IF5	N.E.	N.E.	N.E.	N.E.	N.E.	N.E.
AT1G36732	CPuORF19		conserved peptide upstream open reading frame 19	N.E.	N.E.	N.E.	N.E.	N.E.	N.E.
AT1G36745			hypothetical protein	N.E.	N.E.	N.E.	N.E.	N.E.	N.E.
AT1G36756			hypothetical protein	N.E.	N.E.	N.E.	N.E.	N.E.	N.E.
AT1G36920			hypothetical protein	N.E.	N.E.	N.E.	N.E.	N.E.	N.E.
AT1G36922			hypothetical protein	N.E.	N.E.	N.E.	N.E.	N.E.	N.E.
AT1G36925			hypothetical protein	N.E.	N.E.	N.E.	N.E.	N.E.	N.E.
AT1G36940			myotubularin-like protein	0.226	0.395	1.05	1	0.451	0.736
AT1G36942			transmembrane protein	N.E.	N.E.	N.E.	N.E.	N.E.	N.E.
AT1G36950			RING/U-box superfamily protein	N.E.	N.E.	N.E.	N.E.	N.E.	N.E.
AT1G36960			hypothetical protein	N.E.	N.E.	N.E.	N.E.	N.E.	N.E.
AT1G36970			Domain of unknown function (DUF1985)	N.E.	N.E.	N.E.	N.E.	N.E.	N.E.
AT1G36980			transmembrane 50A-like protein	0.948	1	0.551	0.19	0.988	1
AT1G36990			C-jun-amino-terminal kinase-interacting protein	1.59	0.846	0.609	0.693	0.588	0.255
AT1G37000			Beta-galactosidase related protein	N.E.	N.E.	N.E.	N.E.	N.E.	N.E.
AT1G37007			unknown protein	N.E.	N.E.	N.E.	N.E.	N.E.	N.E.
AT1G37010			spindle pole body component	N.E.	N.E.	N.E.	N.E.	N.E.	N.E.
AT1G37020			Cysteine proteinases superfamily protein	N.E.	N.E.	N.E.	N.E.	N.E.	N.E.
AT1G37113	MP		hypothetical protein	N.E.	N.E.	N.E.	N.E.	N.E.	N.E.
AT1G37130	NIA2, NIA2-1, CHL3, B29, NR2, ATNR2		nitrate reductase 2	0.733	0.789	0.865	1	3.709	0.000113
AT1G37140	MCT1		MEI2 C-terminal RRM only like 1	N.E.	N.E.	N.E.	N.E.	N.E.	N.E.
AT1G37150	HCS2		holocarboxylase synthetase 2	N.E.	N.E.	0.891	1	0.893	1
AT1G37162			unknown protein	N.E.	N.E.	N.E.	N.E.	N.E.	N.E.
AT1G38065			O-fucosyltransferase family protein	N.E.	N.E.	N.E.	N.E.	N.E.	N.E.
AT1G38131			O-fucosyltransferase family protein	N.E.	N.E.	6.883	1	N.E.	N.E.
AT1G38630			unknown protein	N.E.	N.E.	N.E.	N.E.	N.E.	N.E.
AT1G38790			hypothetical protein	N.E.	N.E.	N.E.	N.E.	N.E.	N.E.
AT1G38950			unknown protein	N.E.	N.E.	N.E.	N.E.	N.E.	N.E.
AT1G40083			hypothetical protein	N.E.	N.E.	N.E.	N.E.	N.E.	N.E.
AT1G40087			Plant transposase (Ptta/En/Spm family)	N.E.	N.E.	N.E.	N.E.	N.E.	N.E.
AT1G40104			hypothetical protein	N.E.	N.E.	N.E.	N.E.	N.E.	N.E.
Not Expressed, N.E.
Differentiall expressed genes were called with the glmQLFTest function of the R package edgeR (version 3.40.2; Robinson et al., 2010) compared with Col-0.

## Sheet: Table_S10
Table S10 Deleted genes in Ar-94-as1.
				14 day		leaf		bud
Locus	Common name	TF classification	Short description	Fold change	FDR	Fold change	FDR	Fold change	FDR
AT1G63160	RFC2, EMB2811		replication factor C 2	0.837	1	1.185	1	0.375	0.285
AT1G63170			Zinc finger, C3HC4 type (RING finger) family protein	0.509	0.0199	0.534	0.543	0.69	0.671
AT1G63180	UGE3		UDP-D-glucose/UDP-D-galactose 4-epimerase 3	0.573	0.413	0.461	0.951	0.596	0.365
AT1G63190			Cystatin/monellin superfamily protein	N.E.	N.E.	N.E.	N.E.	0.208	0.973
AT1G63200			Cystatin/monellin superfamily protein	N.E.	N.E.	N.E.	N.E.	N.E.	N.E.
AT1G63205			Cystatin/monellin superfamily protein	N.E.	N.E.	N.E.	N.E.	N.E.	N.E.
AT1G63206			Cystatin/monellin superfamily protein	N.E.	N.E.	N.E.	N.E.	0.174	0.755
AT1G63210	SPT6		Transcription elongation factor Spt6	N.E.	N.E.	N.E.	N.E.	1.205	1
AT1G63220			Calcium-dependent lipid-binding (CaLB domain) family protein	0.95	1	0.627	0.996	0.824	0.947
AT1G63230			Tetratricopeptide repeat (TPR)-like superfamily protein	0.41	0.841	0.942	1	0.72	1
AT1G63240			hypothetical protein	0.374	0.00131	0.801	1	0.634	0.479
AT1G63245	CLE14		CLAVATA3/ESR-RELATED 14	N.E.	N.E.	N.E.	N.E.	N.E.	N.E.
AT1G63250			DEA(D/H)-box RNA helicase family protein	0.778	1	0.429	0.961	0.514	0.755
AT1G63260	TET10		tetraspanin10	0.419	0.0758	0.457	0.94	0.498	0.419
AT1G63270	AtCCMA, ABCI1, ATNAP10		non-intrinsic ABC protein 10	0.605	0.621	0.426	0.648	0.607	0.814
AT1G63280			Serine protease inhibitor (SERPIN) family protein	N.E.	N.E.	N.E.	N.E.	N.E.	N.E.
AT1G63290			Aldolase-type TIM barrel family protein	0.566	0.0668	0.428	0.103	0.666	0.544
AT1G63295			Remorin family protein	0.571	1	N.E.	N.E.	N.E.	N.E.
AT1G63300			Myosin heavy chain-related protein	0.238	0.00106	0.645	1	0.481	0.242
AT1G63310			hypothetical protein	0.268	0.0182	0.365	0.321	0.696	1
AT1G63320			Pentatricopeptide repeat (PPR) superfamily protein	N.E.	N.E.	N.E.	N.E.	N.E.	N.E.
AT1G63330			Pentatricopeptide repeat (PPR) superfamily protein	N.E.	N.E.	N.E.	N.E.	N.E.	N.E.
AT1G63340			Flavin-containing monooxygenase family protein	N.E.	N.E.	N.E.	N.E.	N.E.	N.E.
Not Expressed, N.E.
Differentiall expressed genes were called with the glmQLFTest function of the R package edgeR (version 3.40.2; Robinson et al., 2010) compared with Col-0.

[truncated: 12 more sheets: Table_S11, Table_S12, Table_S13, Table_S14, Table_S15, Table_S16, Table_S17, Table_S18, Table_S19, Table_S20, Table_S21, Table_S22]
